# Supplementary material for: Effect of Different Phosphates on Pyrolysis Temperature-Dependent Carbon Sequestration and Phosphorus Release Performance in Biochar
Source: Molecules. 2023 May 8;28(9):3950. doi: 10.3390/molecules28093950 (PMC10180186; doi:10.3390/molecules28093950)
Supplement: Supplementary file 1 [file molecules-28-03950-s001.zip]

Archive with 1 entries (1 files):
- molecules-2342687-supplementary.pdf
